# Supplementary material for: FtbZIP85 Is Involved in the Accumulation of Proanthocyanidin by Regulating the Transcription of FtDFR in Tartary Buckwheat
Source: Curr Issues Mol Biol. 2023 Apr 13;45(4):3375–90. doi: 10.3390/cimb45040221 (PMC10136674; doi:10.3390/cimb45040221)
Supplement: Supplementary file 1 [file cimb-45-00221-s001.zip]

Archive with 1 entries (1 files):
- cimb-2227968-supplementary.pdf
